# Supplementary material for: Lithium Intercalation Chemistry in TaS2 Nanosheets for Lithium-Ion Batteries Anodes
Source: Nanomaterials (Basel). 2025 Apr 19;15(8):626. doi: 10.3390/nano15080626 (PMC12029614; doi:10.3390/nano15080626)
Supplement: Supplementary file 1 [file nanomaterials-15-00626-s001.zip]

Archive with 1 entries (1 files):
- nanomaterials-3578067-supplementary.pdf
